# Supplementary material for: Silencing of circCacna1c Inhibits ISO-Induced Cardiac Hypertrophy through miR-29b-2-5p/NFATc1 Axis
Source: Cells. 2023 Jun 19;12(12):1667. doi: 10.3390/cells12121667 (PMC10297193; doi:10.3390/cells12121667)
Supplement: Supplementary file 1 [file cells-12-01667-s001.zip]

Archive with 1 entries (1 files):
- cells-2421021-supplementary.pdf
